# Supplementary material for: Advancing regulatory science and assessment of FDA REMS programs: A mixed-methods evaluation examining physician survey response
Source: J Clin Transl Sci. 2019 Sep 13;3(4):199–209. doi: 10.1017/cts.2019.400 (PMC6799639; doi:10.1017/cts.2019.400)
Supplement: Supplementary file 1 [file S205986611900400Xsup.zip]

Archive with 3 entries (3 files):
- S205986611900400Xsup001.docx
- S205986611900400Xsup002.docx
- S205986611900400Xsup003.docx
